# Supplementary material for: A20 Inhibits LPS-Induced Inflammation by Regulating TRAF6 Polyubiquitination in Rainbow Trout
Source: Int J Mol Sci. 2021 Sep 10;22(18):9801. doi: 10.3390/ijms22189801 (PMC8472768; doi:10.3390/ijms22189801)
Supplement: Supplementary file 1 [file ijms-22-09801-s001.zip]

Archive with 1 entries (1 files):
- ijms-1366766-supplementary.pdf
